# Supplementary material for: Shelter use interactions of invasive lionfish with commercially and ecologically important native invertebrates on Caribbean coral reefs
Source: PLoS One. 2020 Aug 26;15(8):e0236200. doi: 10.1371/journal.pone.0236200 (PMC7449759; doi:10.1371/journal.pone.0236200)
Supplement: S1 Table — Co-ordinates of the mooring lines at each of our three study sites in Tela Bay, Honduras. Lionfish (n = 35), lobsters (n = 28) and Diadema (n = 22) were collected from all three sites for use in the laboratory experiments. We recorded Habitat Assessment Scores (HAS) for 12 background quadrats at each site and for each individual that was collected. A total of 43 SCUBA dives took place between 8:00 am and 2:00 pm across June, July and August 2019. Coordinates are given in WGS84. (CSV) [file pone.0236200.s001.csv]

Dive_site	Latitude	Longitude
Palm_view_1	15.80339	-87.43955
Palm_view_2	15.80336	-87.43922
Nelly's_island	15.80017	-87.44264
