# Supplementary material for: Shelter use interactions of invasive lionfish with commercially and ecologically important native invertebrates on Caribbean coral reefs
Source: PLoS One. 2020 Aug 26;15(8):e0236200. doi: 10.1371/journal.pone.0236200 (PMC7449759; doi:10.1371/journal.pone.0236200)
Supplement: S2 Table — Six HAS values were recorded for each quadrat containing lionfish (n = 35), lobsters (n = 28) and Diadema (n = 22) and for randomly sampled background quadrats (n = 36). HAS values range from 1 (low complexity) to 5 (high complexity). Date, site and animal size are also provided. (CSV) [file pone.0236200.s002.csv]

Date	Site	Type	Lionfish_total_length_cm	Lobster_carapace_length_cm	Diadema_test_diameter_cm	HAS_Rugosity	HAS_VarietyGrowthForms	HAS_Height	HAS_MaximumRefugeSize	HAS_Livecover	HAS_Hardsubstrate
22/06/2019	Nelly's_island	Lobster	NA	4.22	NA	4	4	4	3	5	5
22/06/2020	Nelly's_island	Lobster	NA	5.03	NA	5	4	4	3	4	5
26/06/2020	Nelly's_island	Lobster	NA	6.97	NA	3	3	4	3	3	4
27/06/2019	Nelly's_island	Lobster	NA	5.85	NA	4	4	4	3	4	4
27/06/2019	Nelly's_island	Lobster	NA	5.5	NA	4	4	4	4	3	5
28/06/2019	Nelly's_island	Lobster	NA	5.61	NA	3	4	4	5	4	4
29/06/2019	Nelly's_island	Lobster	NA	5.35	NA	4	3	3	3	4	5
30/06/2019	Nelly's_island	Lobster	NA	5.33	NA	4	5	4	4	5	5
30/06/2019	Nelly's_island	Lobster	NA	6.11	NA	4	5	4	4	5	5
01/07/2019	Nelly's_island	Lobster	NA	4.71	NA	3	3	3	2	5	5
03/07/2019	Nelly's_island	Lobster	NA	6.44	NA	3	4	4	3	5	5
04/07/2019	Nelly's_island	Lobster	NA	4.74 and 5.79	NA	4	5	4	5	5	5
06/07/2019	Nelly's_island	Lobster	NA	5.62	NA	4	5	4	4	5	5
07/07/2019	Nelly's_island	Lobster	NA	5.05	NA	3	4	4	3	5	5
08/07/2019	Nelly's_island	Lobster	NA	NA	NA	3	3	3	3	4	4
13/07/2019	Palm_View_2	Lobster	NA	5.33	NA	3	3	3	3	4	4
17/07/2019	Nelly's_island	Lobster	NA	7.06	NA	4	4	4	4	5	5
17/07/2019	Nelly's_island	Lobster	NA	5.27	NA	3	4	4	3	5	5
18/07/2019	Palm_view_1	Lobster	NA	5.01	NA	3	5	3	3	5	5
18/07/2019	Palm_view_1	Lobster	NA	5.11	NA	4	5	4	4	5	5
21/07/2019	Nelly's_island	Lobster	NA	NA	NA	2	4	4	4	5	5
22/07/2019	Palm_view_1	Lobster	NA	4.47 and 5.66	NA	4	5	4	4	5	5
24/07/2019	Nelly's_island	Lobster	NA	5.33	NA	3	5	3	3	5	5
25/07/2019	Palm_view_1	Lobster	NA	4.13	NA	2	2	3	2	4	4
26/07/2019	Nelly's_island	Lobster	NA	5.39	NA	2	4	3	4	5	5
27/07/2019	Nelly's_island	Lobster	NA	5.63	NA	4	3	4	5	5	5
28/07/2019	Nelly's_island	Lobster	NA	6.72	NA	4	5	3	3	5	5
29/07/2019	Nelly's_island	Lobster	NA	5.48	NA	4	3	3	3	5	5
08/07/2019	Nelly's_island	Diadema	NA	NA	4.6	4	4	2	2	5	5
10/07/2019	Nelly's_island	Diadema	NA	NA	5.6	3	4	3	3	5	5
12/07/2019	Palm_View_2	Diadema	NA	NA	4.5	3	3	2	2	5	5
13/07/2019	Palm_View_2	Diadema	NA	NA	4.8	3	3	2	3	3	3
14/07/2019	Palm_View_2	Diadema	NA	NA	4.2	3	3	3	4	5	5
15/07/2019	Palm_view_1	Diadema	NA	NA	4.8	4	4	3	3	5	5
19/07/2019	Palm_View_2	Diadema	NA	NA	4.8	3	3	3	2	5	5
19/07/2019	Palm_View_2	Diadema	NA	NA	4.6	2	2	3	2	5	5
24/07/2019	Nelly's_island	Diadema	NA	NA	4.8	4	4	3	2	5	5
25/07/2019	Palm_view_1	Diadema	NA	NA	4.4	3	4	3	3	5	5
26/07/2019	Nelly's_island	Diadema	NA	NA	4.6	2	4	3	3	4	4
27/07/2019	Nelly's_island	Diadema	NA	NA	4	3	3	3	3	5	5
28/07/2019	Nelly's_island	Diadema	NA	NA	5.2	4	5	4	4	5	5
29/07/2019	Nelly's_island	Diadema	NA	NA	5.2	3	3	3	1	5	5
31/07/2019	Palm_view_1	Diadema	NA	NA	4.8	3	4	3	2	4	4
31/07/2019	Palm_view_1	Diadema	NA	NA	4.6	4	4	3	2	4	4
01/08/2019	Palm_View_2	Diadema	NA	NA	5.2	4	5	4	3	5	5
01/08/2019	Palm_View_2	Diadema	NA	NA	4.6	4	5	3	3	5	5
02/08/2019	Palm_View_2	Diadema	NA	NA	5.6	4	4	3	3	5	5
02/08/2019	Palm_View_2	Diadema	NA	NA	4.8	3	4	2	3	5	5
03/08/2019	Palm_View_2	Diadema	NA	NA	4.6	5	5	4	4	5	5
03/08/2019	Palm_View_2	Diadema	NA	NA	5.4	4	5	4	2	5	5
22/06/2019	Nelly's_island	Lionfish	22	NA	NA	3	4	4	4	3	4
23/06/2019	Nelly's_island	Lionfish	16	NA	NA	3	3	3	3	2	3
23/06/2019	Nelly's_island	Lionfish	22.4	NA	NA	2	2	3	4	2	4
26/06/2019	Nelly's_island	Lionfish	15.4	NA	NA	3	3	3	2	3	4
26/06/2019	Nelly's_island	Lionfish	25	NA	NA	4	4	4	4	3	5
27/06/2019	Nelly's_island	Lionfish	18.6	NA	NA	5	5	5	5	5	5
28/06/2019	Nelly's_island	Lionfish	21.4	NA	NA	4	3	4	4	4	5
29/06/2019	Nelly's_island	Lionfish	19.8	NA	NA	3	3	4	3	4	4
30/06/2019	Nelly's_island	Lionfish	14.6	NA	NA	3	2	4	3	5	5
30/06/2019	Nelly's_island	Lionfish	21.2	NA	NA	2	1	4	4	5	5
01/07/2019	Nelly's_island	Lionfish	20.8	NA	NA	2	3	3	4	5	5
05/07/2019	Nelly's_island	Lionfish	NA	NA	NA	4	4	4	4	5	5
05/07/2019	Nelly's_island	Lionfish	20.2	NA	NA	4	5	4	5	5	5
07/07/2019	Nelly's_island	Lionfish	16.2	NA	NA	3	3	4	4	5	5
10/07/2019	Palm_view_1	Lionfish	22.2	NA	NA	4	3	4	4	5	5
10/07/2019	Palm_view_1	Lionfish	22.8	NA	NA	2	3	4	4	5	5
11/07/2019	Palm_view_1	Lionfish	23.3	NA	NA	4	3	4	5	5	5
11/07/2019	Palm_view_1	Lionfish	22.6	NA	NA	5	5	4	3	5	5
12/07/2019	Palm_View_2	Lionfish	25.6	NA	NA	5	4	4	4	5	5
12/07/2019	Palm_View_2	Lionfish	22.4	NA	NA	4	3	4	5	5	5
14/07/2019	Palm_view_1	Lionfish	15	NA	NA	5	3	4	4	5	5
14/07/2019	Palm_view_1	Lionfish	23.5	NA	NA	4	5	3	4	5	5
15/07/2019	Palm_view_1	Lionfish	26.6	NA	NA	4	4	4	4	5	5
15/07/2019	Palm_view_1	Lionfish	23.2	NA	NA	3	4	5	5	5	5
18/07/2019	Palm_view_1	Lionfish	20.6 and 22.2	NA	NA	4	5	4	4	5	5
19/07/2019	Palm_View_2	Lionfish	25.2	NA	NA	3	5	4	5	5	5
20/07/2019	Palm_view_1	Lionfish	20.6 and 24.8	NA	NA	3	5	4	5	5	5
21/07/2019	Nelly's_island	Lionfish	23 and 24	NA	NA	4	4	4	5	5	5
22/07/2019	Palm_view_1	Lionfish	23.5 and 24.2	NA	NA	4	3	4	5	5	5
24/07/2019	Nelly's_island	Lionfish	18.4 and 21.6	NA	NA	4	4	4	4	5	5
25/07/2019	Palm_view_1	Lionfish	24.2	NA	NA	4	3	4	4	5	5
27/07/2019	Nelly's_island	Lionfish	15.2	NA	NA	4	4	4	4	5	5
29/07/2019	Palm_view_1	Lionfish	25.8	NA	NA	5	5	4	5	5	5
29/07/2019	Palm_view_1	Lionfish	23.6	NA	NA	5	4	5	5	5	5
31/07/2019	Palm_view_1	Lionfish	15.4 and 25.2	NA	NA	5	5	4	5	5	5
22/07/2019	Palm_view_1	Background	NA	NA	NA	3	2	3	4	3	1
22/07/2019	Palm_view_1	Background	NA	NA	NA	3	2	2	3	3	1
22/07/2019	Palm_view_1	Background	NA	NA	NA	1	1	1	1	1	1
22/07/2019	Palm_view_1	Background	NA	NA	NA	1	1	1	1	2	1
27/07/2019	Palm_view_1	Background	NA	NA	NA	2	1	2	2	3	2
27/07/2019	Palm_view_1	Background	NA	NA	NA	2	1	2	2	3	1
27/07/2019	Palm_view_1	Background	NA	NA	NA	1	1	1	1	2	1
27/07/2019	Palm_view_1	Background	NA	NA	NA	1	1	1	2	3	1
27/07/2019	Palm_view_1	Background	NA	NA	NA	2	1	2	2	2	2
27/07/2019	Palm_view_1	Background	NA	NA	NA	2	1	2	2	3	2
27/07/2019	Palm_view_1	Background	NA	NA	NA	4	2	2	3	3	2
27/07/2019	Palm_view_1	Background	NA	NA	NA	3	2	2	3	3	1
24/07/2019	Nelly's_island	Background	NA	NA	NA	4	2	3	3	3	1
24/07/2019	Nelly's_island	Background	NA	NA	NA	2	1	2	2	2	2
24/07/2019	Nelly's_island	Background	NA	NA	NA	2	3	2	3	2	2
24/07/2019	Nelly's_island	Background	NA	NA	NA	4	2	3	3	3	1
26/07/2019	Nelly's_island	Background	NA	NA	NA	2	1	2	1	2	1
26/07/2019	Nelly's_island	Background	NA	NA	NA	2	1	2	2	2	1
26/07/2019	Nelly's_island	Background	NA	NA	NA	3	2	3	3	3	2
26/07/2019	Nelly's_island	Background	NA	NA	NA	4	2	3	4	4	1
27/07/2019	Nelly's_island	Background	NA	NA	NA	1	1	1	1	2	1
27/07/2019	Nelly's_island	Background	NA	NA	NA	4	2	3	4	4	1
27/07/2019	Nelly's_island	Background	NA	NA	NA	3	2	2	3	3	1
27/07/2019	Nelly's_island	Background	NA	NA	NA	3	2	2	3	4	1
25/07/2019	Palm_view_2	Background	NA	NA	NA	1	1	1	2	2	1
25/07/2019	Palm_view_2	Background	NA	NA	NA	2	3	3	4	4	2
25/07/2019	Palm_view_2	Background	NA	NA	NA	2	1	2	2	3	2
25/07/2019	Palm_view_2	Background	NA	NA	NA	2	1	2	3	3	1
28/07/2019	Palm_view_2	Background	NA	NA	NA	2	1	2	2	4	1
28/07/2019	Palm_view_2	Background	NA	NA	NA	2	1	1	1	3	1
28/07/2019	Palm_view_2	Background	NA	NA	NA	2	1	4	2	5	1
28/07/2019	Palm_view_2	Background	NA	NA	NA	3	2	3	3	5	1
28/07/2019	Palm_view_2	Background	NA	NA	NA	3	2	2	2	3	1
28/07/2019	Palm_view_2	Background	NA	NA	NA	2	1	1	2	4	1
28/07/2019	Palm_view_2	Background	NA	NA	NA	2	3	2	2	4	1
28/07/2019	Palm_view_2	Background	NA	NA	NA	2	1	2	2	4	1
