# Supplementary material for: Shelter use interactions of invasive lionfish with commercially and ecologically important native invertebrates on Caribbean coral reefs
Source: PLoS One. 2020 Aug 26;15(8):e0236200. doi: 10.1371/journal.pone.0236200 (PMC7449759; doi:10.1371/journal.pone.0236200)
Supplement: S3 Table — 23 observations of 60 seconds were recorded during each 23-hour trial, thus each trial comprises 1380 seconds of observation. The time that each animal spent active in view of the camera, inactive in view of the camera and inside shelter is shown in seconds (columns G-O). Time spent active was divided by total time in view of the camera (time active + time inactive) to give proportion of time active (columns Q, S and U). Time spent active or inactive was only recorded when the individual was in view of the camera, thus time active + time inactive is not necessarily equal to total trial time (1380 seconds).Time spent inside shelter was divided by total trial time (1380 seconds) to give proportion of time inside shelter (columns W,Y and AA). These proportions were than transformed using equation one to remove any values of 0 or 1 (these transformed proportions are labelled proportion_no01; columns R, T, V, X, Z and AB). Total length of lionfish, lobster carapace length and Diadema test diameter are also provided (columns D, E and F). (CSV) [file pone.0236200.s003.csv]

Trial_number	Trial_type	Trial_tank_used	Lionfish_total_length_cm	Lobster_carapace_length_cm	Diadema_test_diameter_cm	Lionfish_active_duration_seconds	Lionfish_inactive_duration_seconds	Lionfish_inside_duration_seconds	Lobster_active_duration_seconds	Lobster_inactive_duration_seconds	Lobster_inside_duration_seconds	Diadema_active_duration_seconds	Diadema_inactive_duration_seconds	Diadema_inside_duration_seconds	Total_trial_time_seconds	Lionfish_proportion_active	Lionfish_proportion_active_no01	Lobster_proportion_active	Lobster_proportion_active_no01	Diadema_proportion_active	Diadema_proportion_active_no01	Lionfish_proportion_shelter	Lionfish_proportion_shelter_no01	Lobster_proportion_shelter	Lobster_proportion_shelter_no01	Diadema_proportion_shelter	Diadema_proportion_shelter_no01
1	Lionfish_lobster	Left	22	5.03	NA	170	1103	1031	0	0	0	0	0	0	1380	0.133542812	0.164080911	0	0.041666667	NA	NA	0.747101449	0.722391304	0	0.05	NA	NA
2	Lionfish_alone	Left	16	NA	NA	465	449	257	0	0	0	0	0	0	1380	0.508752735	0.508023341	NA	NA	NA	NA	0.186231884	0.217608696	NA	NA	NA	NA
3	Lionfish_alone	Left	15.4	NA	NA	236	853	675	0	0	0	0	0	0	1380	0.21671258	0.240319865	NA	NA	NA	NA	0.489130435	0.490217392	NA	NA	NA	NA
4	Lionfish_lobster	Right	25	6.97	NA	184	946	993	34	72	0	0	0	0	1380	0.162831858	0.190929204	0.320754717	0.335691824	NA	NA	0.719565217	0.697608695	0	0.05	NA	NA
5	Lionfish_lobster	Left	18.6	5.85	NA	82	92	154	19	0	0	0	0	0	1380	0.471264368	0.473659004	1	0.958333333	NA	NA	0.111594203	0.150434783	0	0.05	NA	NA
6	Lionfish_lobster	Left	21.4	5.61	NA	199	1181	60	366	821	864	0	0	0	1380	0.144202899	0.173852657	0.308340354	0.324311991	NA	NA	0.043478261	0.089130435	0.626086957	0.613478261	NA	NA
7	Lionfish_lobster	Right	19.8	5.35	NA	91	46	0	195	971	883	0	0	0	1380	0.664233577	0.650547445	0.167238422	0.194968553	NA	NA	0	0.05	0.639855072	0.625869565	NA	NA
8	Lionfish_lobster	Right	14.6	5.33	NA	266	274	286	151	391	377	0	0	0	1380	0.492592593	0.493209877	0.278597786	0.29704797	NA	NA	0.207246377	0.236521739	0.273188406	0.295869565	NA	NA
9	Lobster_alone	Left	NA	4.71	NA	0	0	0	185	969	1032	0	0	0	1380	NA	NA	0.160311958	0.188619295	NA	NA	NA	NA	0.747826087	0.723043478	NA	NA
10	Lionfish_alone	Right	20.8	NA	NA	176	790	871	0	0	0	0	0	0	1380	0.182194617	0.208678399	NA	NA	NA	NA	0.63115942	0.618043478	NA	NA	NA	NA
11	Lobster_alone	Left	NA	6.44	NA	0	0	0	250	1062	1217	0	0	0	1380	NA	NA	0.19054878	0.216336382	NA	NA	NA	NA	0.881884058	0.843695652	NA	NA
12	Lobster_alone	Left	NA	4.74	NA	0	0	0	50	12	0	0	0	0	1380	NA	NA	0.806451613	0.780913978	NA	NA	NA	NA	0	0.05	NA	NA
13	Lobster_alone	Right	NA	5.79	NA	0	0	0	73	973	493	0	0	0	1380	NA	NA	0.069789675	0.105640535	NA	NA	NA	NA	0.357246377	0.371521739	NA	NA
17	Lobster_alone	Right	NA	5.62	NA	0	0	0	48	612	497	0	0	0	1380	NA	NA	0.072727273	0.108333333	NA	NA	NA	NA	0.360144928	0.374130435	NA	NA
18	Lobster_alone	Left	NA	5.05	NA	0	0	0	0	0	0	0	0	0	1380	NA	NA	0	0.041666667	NA	NA	NA	NA	0	0.05	NA	NA
20	Diadema_alone	Right	NA	NA	4.6	0	0	0	0	0	0	0	780	0	1380	NA	NA	NA	NA	0	0.041666667	NA	NA	NA	NA	0	0.05
21	Diadema_alone	Left	NA	NA	5.6	0	0	0	0	0	0	1	839	720	1380	NA	NA	NA	NA	0.001190476	0.042757937	NA	NA	NA	NA	0.52173913	0.519565217
22	Lionfish_alone	Left	23.3	NA	NA	80	1300	1380	0	0	0	0	0	0	1380	0.057971014	0.094806763	NA	NA	NA	NA	1	0.95	NA	NA	NA	NA
23	Lionfish_alone	Right	22.6	NA	NA	91	1289	1380	0	0	0	0	0	0	1380	0.065942029	0.102113527	NA	NA	NA	NA	1	0.95	NA	NA	NA	NA
24	Lionfish_alone	Right	22.4	NA	NA	125	243	293	0	0	0	0	0	0	1380	0.339673913	0.35303442	NA	NA	NA	NA	0.212318841	0.241086957	NA	NA	NA	NA
25	Lobster_alone	Left	NA	5.33	NA	0	0	0	144	776	841	0	0	0	1380	NA	NA	0.156521739	0.185144928	NA	NA	NA	NA	0.60942029	0.598478261	NA	NA
26	Diadema_alone	Right	NA	NA	4.8	0	0	0	0	0	0	1	1019	900	1380	NA	NA	NA	NA	0.000980392	0.042565359	NA	NA	NA	NA	0.652173913	0.636956522
27	Lionfish_Diadema	Left	15	NA	4.2	192	574	677	0	0	0	109	851	600	1380	0.250652742	0.286273778	NA	NA	0.113541667	0.16875	0.49057971	0.491521739	NA	NA	0.434782609	0.441304348
28	Lionfish_alone	Right	23.5	NA	NA	235	315	218	0	0	0	0	0	0	1380	0.427272727	0.433333333	NA	NA	NA	NA	0.157971014	0.192173913	NA	NA	NA	NA
29	Lionfish_alone	Left	23.2	NA	NA	176	1204	1380	0	0	0	0	0	0	1380	0.127536232	0.158574879	NA	NA	NA	NA	1	0.95	NA	NA	NA	NA
30	Lionfish_Diadema	Right	26.6	NA	4.8	215	153	0	0	0	0	140	280	252	1380	0.58423913	0.572204969	NA	NA	0.333333333	0.357142857	0	0.05	NA	NA	0.182608696	0.214347826
31	Lobster_alone	Left	NA	7.06	NA	0	0	0	44	186	120	0	0	0	1380	NA	NA	0.191304348	0.217028986	NA	NA	NA	NA	0.086956522	0.12826087	NA	NA
32	Lobster_alone	Right	NA	5.27	NA	0	0	0	22	998	900	0	0	0	1380	NA	NA	0.021568627	0.061437908	NA	NA	NA	NA	0.652173913	0.636956522	NA	NA
33	Lionfish_lobster	Left	22.2	5.11	NA	12	348	300	29	91	120	0	0	0	1380	0.033333333	0.072222222	0.241666667	0.263194444	NA	NA	0.217391304	0.245652174	0.086956522	0.12826087	NA	NA
34	Lionfish_lobster	Right	20.6	5.01	NA	242	326	186	71	131	66	0	0	0	1380	0.426056338	0.43221831	0.351485149	0.363861386	NA	NA	0.134782609	0.171304348	0.047826087	0.093043478	NA	NA
35	Diadema_alone	Left	NA	NA	4.6	0	0	0	0	0	0	0	180	120	1380	NA	NA	NA	NA	0	0.041666667	NA	NA	NA	NA	0.086956522	0.12826087
36	Lionfish_Diadema	Right	25.2	NA	4.8	85	1246	960	0	0	0	26	454	360	1380	0.063861758	0.126167221	NA	NA	0.054166667	0.117857143	0.695652174	0.676086957	NA	NA	0.260869565	0.284782609
37	Lionfish_alone	Left	24.8	NA	NA	81	1299	1380	0	0	0	0	0	0	1380	0.058695652	0.095471014	NA	NA	NA	NA	1	0.95	NA	NA	NA	NA
38	Lionfish_alone	Right	20.6	NA	NA	37	1343	1371	0	0	0	0	0	0	1380	0.026811594	0.066243961	NA	NA	NA	NA	0.993478261	0.944130435	NA	NA	NA	NA
39	Lionfish_alone	Left	23	NA	NA	7	1373	1380	0	0	0	0	0	0	1380	0.005072464	0.046316425	NA	NA	NA	NA	1	0.95	NA	NA	NA	NA
40	Lionfish_alone	Right	24	NA	NA	81	819	531	0	0	0	0	0	0	1380	0.09	0.124166667	NA	NA	NA	NA	0.384782609	0.396304348	NA	NA	NA	NA
41	Lionfish_lobster	Left	24.2	4.47	NA	156	306	0	152	362	195	0	0	0	1380	0.337662338	0.351190476	0.295719844	0.312743191	NA	NA	0	0.05	0.141304348	0.177173913	NA	NA
42	Lionfish_lobster	Right	23.5	5.66	NA	11	1369	1380	97	1283	1216	0	0	0	1380	0.007971014	0.04897343	0.070289855	0.106099034	NA	NA	1	0.95	0.88115942	0.843043478	NA	NA
43	Lionfish_lobster	Left	21.6	5.33	NA	16	900	900	161	293	240	0	0	0	1380	0.017467249	0.057678311	0.354625551	0.366740088	NA	NA	0.652173913	0.636956522	0.173913043	0.206521739	NA	NA
44	Lionfish_Diadema	Right	18.4	NA	4.8	128	505	84	0	0	0	0	600	300	1380	0.20221169	0.244752877	NA	NA	0	0.071428571	0.060869565	0.104782609	NA	NA	0.217391304	0.245652174
45	Lobster_alone	Right	NA	4.13	NA	0	0	0	19	101	0	0	0	0	1380	NA	NA	0.158333333	0.186805556	NA	NA	NA	NA	0	0.05	NA	NA
46	Diadema_alone	Right	NA	NA	4.6	0	0	0	0	0	0	54	246	180	1380	NA	NA	NA	NA	0.18	0.206666667	NA	NA	NA	NA	0.130434783	0.167391305
47	Lobster_alone	Left	NA	5.39	NA	0	0	0	45	699	600	0	0	0	1380	NA	NA	0.060483871	0.097110215	NA	NA	NA	NA	0.434782609	0.441304348	NA	NA
48	Lobster_alone	Right	NA	5.63	NA	0	0	0	0	0	0	0	0	0	1380	NA	NA	0	0.041666667	NA	NA	NA	NA	0	0.05	NA	NA
49	Lionfish_Diadema	Left	15.2	NA	4	356	561	295	0	0	0	50	965	840	1380	0.388222465	0.404190684	NA	NA	0.049261084	0.113652357	0.213768116	0.242391304	NA	NA	0.608695652	0.597826087
50	Diadema_alone	Right	NA	NA	5.2	0	0	0	0	0	0	0	900	600	1380	NA	NA	NA	NA	0	0.041666667	NA	NA	NA	NA	0.434782609	0.441304348
52	Lionfish_Diadema	Left	25.8	NA	5.2	278	69	41	0	0	0	29	331	300	1380	0.801152738	0.758130918	NA	NA	0.080555556	0.14047619	0.029710145	0.076739131	NA	NA	0.217391304	0.245652174
53	Lionfish_lobster	Right	23.6	5.48	NA	0	0	0	165	1151	1219	0	0	0	1380	0	0.041666667	0.125379939	0.156598278	NA	NA	0	0.05	0.883333333	0.845	NA	NA
54	Lionfish_Diadema	Right	15.4	NA	4.8	262	238	96	0	0	0	75	885	60	1380	0.524	0.520571429	NA	NA	0.078125	0.138392857	0.069565217	0.112608695	NA	NA	0.043478261	0.089130435
55	Diadema_alone	Left	NA	NA	5.2	0	0	0	0	0	0	87	1053	960	1380	NA	NA	NA	NA	0.076315789	0.111622807	NA	NA	NA	NA	0.695652174	0.676086957
56	Diadema_alone	Right	NA	NA	4.6	0	0	0	0	0	0	178	842	420	1380	NA	NA	NA	NA	0.174509804	0.201633987	NA	NA	NA	NA	0.304347826	0.323913043
57	Diadema_alone	Left	NA	NA	4.8	0	0	0	0	0	0	146	987	540	1380	NA	NA	NA	NA	0.12886143	0.159789644	NA	NA	NA	NA	0.391304348	0.402173913
58	Diadema_alone	Right	NA	NA	5.6	0	0	0	0	0	0	94	875	420	1380	NA	NA	NA	NA	0.097007224	0.130589955	NA	NA	NA	NA	0.304347826	0.323913043
59	Diadema_alone	Left	NA	NA	5.4	0	0	0	0	0	0	145	695	120	1380	NA	NA	NA	NA	0.172619048	0.199900794	NA	NA	NA	NA	0.086956522	0.12826087
60	Diadema_alone	Right	NA	NA	4.6	0	0	0	0	0	0	0	660	480	1380	NA	NA	NA	NA	0	0.041666667	NA	NA	NA	NA	0.347826087	0.363043478
